# Supplementary material for: Ephrin Receptors and Ephrin Ligands in Uveal Melanoma: A Big Data Analysis Using Web Resources
Source: Int J Mol Sci. 2025 Dec 31;27(1):442. doi: 10.3390/ijms27010442 (PMC12786134; doi:10.3390/ijms27010442)
Supplement: Supplementary file 1 [file ijms-27-00442-s001.zip]

Archive with 1 entries (1 files):
- ijms-3974464-supplementary.pdf
